# Supplementary material for: Compound Heterozygous Mutations of SACS in a Korean Cohort Study of Charcot-Marie-Tooth Disease Concurrent Cerebellar Ataxia and Spasticity
Source: Int J Mol Sci. 2024 Jun 9;25(12):6378. doi: 10.3390/ijms25126378 (PMC11204044; doi:10.3390/ijms25126378)
Supplement: Supplementary file 1 [file ijms-25-06378-s001.zip]

Archive with 1 entries (1 files):
- ijms-3037742-supplementary.pdf
